# Supplementary material for: Impact of Coenzyme Q10 Supplementation on Skeletal Muscle Respiration, Antioxidants, and the Muscle Proteome in Thoroughbred Horses
Source: Antioxidants (Basel). 2023 Jan 24;12(2):263. doi: 10.3390/antiox12020263 (PMC9951987; doi:10.3390/antiox12020263)
Supplement: Supplementary file 1 [file antioxidants-12-00263-s001.zip]

Archive with 1 entries (1 files):
- antioxidants-2106799-supplementary.pdf
